# Supplementary material for: Integrative Multi-Omics Elucidates the Therapeutic Effect of Coix Seed Oil on Rheumatoid Arthritis via the Gut-Butyrate-Joint Axis and NLRP3 Inflammasome Suppression
Source: Pharmaceuticals (Basel). 2025 Dec 25;19(1):48. doi: 10.3390/ph19010048 (PMC12844696; doi:10.3390/ph19010048)
Supplement: Supplementary file 1 [file pharmaceuticals-19-00048-s001.zip]

Archive with 1 entries (1 files):
- pharmaceuticals-3996907-supplementary.pdf
